# Supplementary material for: Influence of frailty on cardiovascular events and mortality in patients with Chronic Obstructive Pulmonary Disease (COPD): Study protocol for a multicentre European observational study
Source: PLoS One. 2024 Jun 25;19(6):e0300945. doi: 10.1371/journal.pone.0300945 (PMC11198743; doi:10.1371/journal.pone.0300945)
Supplement: S1 File — (ZIP) [file pone.0300945.s001.zip]

Archive with 4 entries (4 files):
- Supporting Information File S1/COPD frailty mortality CV protocol v1 28.03.23.docx
- Supporting Information File S1/Electronic CRF.xlsx
- Supporting Information File S1/Informed Consent Form.doc
- Supporting Information File S1/SPIRIT-Checklist.doc
