# Supplementary material for: Influence of frailty on cardiovascular events and mortality in patients with Chronic Obstructive Pulmonary Disease (COPD): Study protocol for a multicentre European observational study
Source: PLoS One. 2024 Jun 25;19(6):e0300945. doi: 10.1371/journal.pone.0300945 (PMC11198743; doi:10.1371/journal.pone.0300945)
Supplement: S1 File — (ZIP) [file pone.0300945.s001.zip › Supporting Information File S1/Electronic CRF.xlsx]

## Sheet: Foglio1
Version 1.0 18-05-23
PID	Age	Sex	Occupation	BMI	BASELINE	pack/years	Years of COPD	GOLD Classes 1-4	GOLD Grades 2011 A-B-C-D	GOLD Grades 2023 A-B-E	CFS 1-8	Frailty yes 1 (CFS 5-8) no 0 (CFS 1-4)	No. of comorbidities	No of drugs	List of comorbidities	List of drugs	FU 12 months	No. of CV events	Death yes 1 no 0	Death for CV cause yes 1 no 0	Death for COPD yes 1 no 0	CFS 1-8	GOLD Classes 1-4	FU 24 months	No. of CV events	Death yes 1 no 0	Death for CV cause yes 1 no 0	Death for COPD yes 1 no 0	CFS 1-8	GOLD Classes 1-4
